# Supplementary material for: Nanoscatterer-Assisted Fluorescence Amplification Technique
Source: Nanomaterials (Basel). 2023 Oct 30;13(21):2875. doi: 10.3390/nano13212875 (PMC10648225; doi:10.3390/nano13212875)
Supplement: Supplementary file 1 [file nanomaterials-13-02875-s001.zip]

Archive with 1 entries (1 files):
- nanomaterials-2647538-supplementary.pdf
